# Supplementary material for: Antiviral Activities of Mastoparan-L-Derived Peptides against Human Alphaherpesvirus 1
Source: Viruses. 2024 Jun 12;16(6):948. doi: 10.3390/v16060948 (PMC11209138; doi:10.3390/v16060948)
Supplement: Supplementary file 1 [file viruses-16-00948-s001.zip]

Archive with 1 entries (1 files):
- viruses-2932754-supplementary.pdf
